# Supplementary material for: Plasma Expression of Carotid Plaque Presence-Related MicroRNAs Is Associated with Inflammation in Patients with Rheumatoid Arthritis
Source: Int J Mol Sci. 2023 Oct 19;24(20):15347. doi: 10.3390/ijms242015347 (PMC10607586; doi:10.3390/ijms242015347)
Supplement: Supplementary file 1 [file ijms-24-15347-s001.zip]

Archive with 2 entries (2 files):
- Supplementary Methods.pdf
- Supplementary Tables.pdf
